# Supplementary material for: Time-Driven Activity-Based Costing for Capturing the Complexity of Healthcare Processes: The Case of Deep Vein Thrombosis and Leg Ulcers
Source: Int J Environ Res Public Health. 2023 May 13;20(10):5817. doi: 10.3390/ijerph20105817 (PMC10218671; doi:10.3390/ijerph20105817)
Supplement: Supplementary file 1 [file ijerph-20-05817-s001.zip]

Archive with 8 entries (8 files):
- Supplementary Figure S1.pdf
- Supplementary Figure S2.pdf
- Supplementary Figure S3.pdf
- Supplementary Figure S4.pdf
- Supplementary Table S1.pdf
- Supplementary Table S2.pdf
- Supplementary Table S3.pdf
- Supplementary Table S4.pdf
